# Supplementary material for: Decreasing cost of public sector first-line ART services in India from 2007-2008 to 2015-2016
Source: PLoS One. 2018 Nov 12;13(11):e0206988. doi: 10.1371/journal.pone.0206988 (PMC6231637; doi:10.1371/journal.pone.0206988)
Supplement: S1 File — (XLSX) [file pone.0206988.s001.xlsx]

## Sheet: Costing - Andhra Pradesh
Decreasing cost of public sector first-line ART services in India from 2007-2008 to 2015-2016
Cost component	Data source	Sub component	Data source for sub component	Year-wise cost in INR
				2007-2008	2008-2009	2009-2010	2010-2011	2011-2012
Building rents	Estimated from the actual floor space occupied by the facility and applying rant rates obtained from three local sources in that area for health facilities for the study period and average of these rates applied to the facility area.			1.87977e+06	2.14027e+06	2.90364e+06	3.6326e+06	4.39845e+06
Capital goods	Actual cost data obtained from the written records at the facility /Facility asset register and market price and annulaized the cost	Medical machines and monitors	ART facility asset register and using procurement price of INR 1,000,000 for each CD4 machine, which were centerally procured by NACO and suplied to all ART centers.	17000000	6129541	6000000	6000000	4016830
		Other durable medical equipment expenses	ART facility asset register.	7146	0	7460	10210	5934
		Landline or cellular telephones	ART facility asset register	1000	0	9423	6850	4990
		Computers	ART facility asset register	509043	135605	1378075	939460	298161
		Refrigerators not used for vaccines, medications, or biologic specimens	ART facility asset register	106400	157300	170910	85400	0
		Other capital costs (non-medical equipment)	ART facility asset register	975064	1665618	1382501	1464481	826972
				3.71973e+06	5.68878e+06	7.36322e+06	9.29875e+06	1.03731e+07
Personnel	Includes remuneration paid to the ART facility staff (cash & kind) obtained from the written records at the facility			1.8993e+07	3.18024e+07	4.61591e+07	6.45769e+07	8.32205e+07
Recurring goods	Recorded from the written records at the facility and if unavailable, estimated those from market prices. First line ART drug cost obtained from the National AIDS Control Organisation (NACO) which supplies these drugs to all the ART facilities	Syringes, bandages, gloves and/or suture kits	ART facility records	24680	62706	131523	286813	371174
		Laboratory reagent	ART facility records	1.31487e+07	21601566	3.04711e+07	4.36319e+07	5.06726e+07
		Laboratory test	Market price	1.49458e+08	1.64761e+08	1.83476e+08	2.03636e+08	1.91927e+08
		Other consumable surgical and general medical supply related expenses	AP SACS	27826	181298	243204	191104	331140
		Laboratory equipment (e.g. slides, test tubes etc.)	ART facility records	48286	194843	374313	384187	461940
		Textbooks and teaching supplies	ART facility records	0	15496	0	0	0
		ART drugs & medicine	NACO	178626500	290810000	396144000	485204500	622880500
		Other Pharma	AP SACS	4600000	4800000	6000000	7800000	8400000
				3.45934e+08	4.82427e+08	6.1684e+08	7.41135e+08	8.75044e+08
Recurring services	Data obtained from NACO and State AIDS Control Socity (SACS) and from the written records at the facility and if unavailable, estimated those from market prices	Repair or renovation projects	ART facility records	18036	923564	1737349	213493	251772
		Water utilities	ART facility records	11875	3225	23839	87895	125549
		Internet connection and computer charges	ART facility records	20430	13322	53164	29258	34966
		Temperature regulation systems for heating and cooling the facility	ART facility records	0	41500	61000	0	0
		Waste Disposal	Market price	195927	273430	415011	645960	885216
		Other utility expenses	ART facility records	110542	319153	345767	477032	457985
		Amount spent on personnel training	ART facility records	7.51426e+06	1.07567e+07	1.39462e+07	1.91097e+07	2.12667e+07
		Amount spent on office expenses	ART facility records	645153	2178120	1512177	1908361	2144332
		Amount spent on health record systems	ART facility records	1.38462e+06	1406250	1.42308e+06	1.46512e+06	1.46512e+06
		Amount spent on advertising and/or promotional activities	ART facility records	10630	56318	159147	188114	241419
		Other facility administration related expenses	ART facility records	282202	438485	792264	750320	1.02876e+06
		Other personnel training related expenses	ART facility records	112356	147319	217762	249579	233399
				1.0306e+07	1.65574e+07	2.06868e+07	2.51248e+07	2.81352e+07
Total economic cost				3.80832e+08	5.38616e+08	6.93952e+08	8.43768e+08	1.00117e+09

## Sheet: Market price Andhra Pradesh
Decreasing cost of public sector first-line ART services in India from 2007-2008 to 2015-2016
Annual building cost estimation	Year
	2007-2008	2008-2009	2009-2010	2010-2011	2011-2012
Ttotal area of the facility (sq. ft.) Mean (Range between ART facilities)	2531 (900-6000)	2550 (900-6000)	2632 (900-6000)	2456 (295-6000)	2499 (900-6000)
Average cost per sq. ft. at market value (INR) Mean (Range between ART facilities)	30.6 (28.7-34.0)	33.2 (31.3-35.7)	35.4 (31.3-38.7)	37.4 (34.0-41.7)	41.3 (35.7-55.7)
Total building cost (INR)	1.87977e+06	2.14027e+06	2.90364e+06	3.6326e+06	4.39845e+06
Annual waste disposal cost estimation	Year
	2007-2008	2008-2009	2009-2010	2010-2011	2011-2012
Sharps quantity in kilogram Mean (Range between ART facilities)	594 (288-1440)	818 (288-1728)	929 (576-2,016)	1,063 (576-2,016)	1265 (864-2304)
Sharps cost per kilogram (INR) Mean (Range between ART facilities)	5 (5-7)	5 (5-7)	5 (5-9)	6 (5-9)	7 (7-10)
Infectious waste quantity in kilogram* Mean (Range between ART facilities)	330 (144-1152)	380 (144-1,152)	474 (144-1,440)	343 (144-1440)	754 (288-1,728)
Infectious waste cost per kilogram (INR) Mean (Range between ART facilities)	5 (5-7)	5 (5-7)	5 (5-9)	6 (5-9)	7 (7-10)
General waste quantity in kilogram Mean (Range between ART facilities)	294 (294-576)	467 (467-7)	534 (534-864)	606 (288-1,152)	699 (288-1,152)
General waste cost per kilogram (INR) Mean (Range between ART facilities)	5 (5-7)	5 (5-7)	5 (5-9)	6 (5-9)	7 (7-10)
Total annual cost on waste disposal (INR)	195927	273430	415011	645960	885216
*Includes: cotton, bandages, plaster, disposable gloves, etc
Annual routine diagnostic test cost estimation	Year
	2007-2008	2008-2009	2009-2010	2010-2011	2011-2012
Laboratory test (INR)	1.49458e+08	1.64761e+08	1.83476e+08	2.03636e+08	1.91927e+08
Name of the routine diagnostic test	Average market cost for each routine test (INR)
Hb	228
TLC
DLC
ESR
LFT (with SGPT)	404
Urine Routine	127
Urine Microscopic
Blood Sugar	46
FNAC	450
VDRL	118
Lipid Profile	414
CD4 Count	200
Xray chest	258
Blood Urea + serum Creatinine	181
USG abd	480
CSF Analysis	375
Serum Creatinine (RFT)	94
HBsAG	169
HCV	520
Pap Smear	313
Sputum C/S	515
CT Scan	1600
MRI	4300
Stool exam	375
Blood Culture	550

## Sheet: Costing Rajasthan
Decreasing cost of public sector first-line ART services in India from 2007-2008 to 2015-2016
Cost component	Data source	Sub component	Data source for sub component	Year-wise cost in INR
				2008-2009	2009-2010	2010-2011	2011-2012	2012-2013
Building rents	Estimated from the actual floor space occupied by the facility and applying rant rates obtained from three local sources in that area for health facilities for the study period and average of these rates applied to the facility area.			490867	562117	817692	1.11042e+06	1.333e+06
Capital goods	Actual cost data obtained from the written records at the facility /Facility asset register and market price and annulaized the cost	Medical machines and monitors	ART facility asset register and using procurement price of INR 1,000,000 for each CD4 machine, which were centerally procured by NACO and suplied to all ART centers.	4001000	1029447	2013384	2167146	1027983
		Other durable medical equipment expenses	ART facility asset register	39214	25917	27175	90460	50320
		Landline or cellular telephones	ART facility asset register	0	0	0	0	0
		Computers	ART facility asset register	38595	113335	70000	80400	29000
		Refrigerators not used for vaccines, medications, or biologic specimens	ART facility asset register	32555	23500	67450	49108	0
		Other capital costs (non-medical equipment)	ART facility asset register	86475.4	631933	200653	275671	449552
				839568	1.20439e+06	1.68013e+06	2.52414e+06	2.86874e+06
Personnel	Includes remuneration paid to the ART facility staff (cash & kind) obtained from the written records at the facility			4.93888e+06	8.26471e+06	1.11081e+07	1.83113e+07	2.20363e+07
Recurring goods	Recorded from the written records at the facility and if unavailable, estimated those from market prices. First line ART drug cost obtained from the National AIDS Control Organisation (NACO) which supplies these drugs to all the ART facilities	Syringes, bandages, gloves and/or suture kits	ART facility records	108292	287567	483250	520456	483602
		Laboratory reagent	ART facility records	1.36082e+06	-205162	2156532	3.77888e+06	3.63837e+06
		Laboratory test	Market price	1.63211e+07	2.41427e+07	2.55436e+07	2.94842e+07	3.10017e+07
		Other consumable surgical and general medical supply related expenses	AP SACS	85639	152162	147661	131890	154568
		Laboratory equipment (e.g. slides, test tubes etc.)	ART facility records	21075	19689	37613	82663	30842
		Textbooks and teaching supplies	ART facility records	0	0	0	0	0
		ART drugs & medicine	NACO	30868500	43140000	52816500	68667500	86608500
		Other Pharma	AP SACS	1000000	1200000	1400000	2000000	2200000
				4.97655e+07	6.87369e+07	8.25851e+07	1.04666e+08	1.24118e+08
Recurring services	Data obtained from NACO and State AIDS Control Socity (SACS) and from the written records at the facility and if unavailable, estimated those from market prices	Repair or renovation projects	ART facility records	0	957000	109665	303436	11311
		Water utilities	ART facility records	0	0	0	0	0
		Internet connection and computer charges	ART facility records	40190	81232	110193	147530	159713
		Temperature regulation systems for heating and cooling the facility	ART facility records	0	0	0	0	0
		Waste Disposal	Estimated through market price	37065.6	58032	93600	276346	421208
		Other utility expenses	ART facility records	26219	130790	138058	140585	207336
		Amount spent on personnel training	ART facility records	1.46952e+06	2.90561e+06	3.31342e+06	4.4276e+06	4.8877e+06
		Amount spent on office expenses	ART facility records	103743	111855	145598	161645	187704
		Amount spent on health record systems	ART facility records	833333	692308	656250	937500	1031250
		Amount spent on advertising and/or promotional activities	ART facility records	5600	212854	267860	206875	161615
		Other facility administration related expenses	ART facility records	484216	157356	118151	232465	187989
		Other personnel training related expenses	ART facility records	59864	133524	163922	255129	136434
				3.05975e+06	5.44056e+06	5.11671e+06	7.08911e+06	7.39225e+06
Total economic cost				5.90945e+07	8.42087e+07	1.01308e+08	1.337e+08	1.57748e+08

## Sheet: Market price Rajasthan
Decreasing cost of public sector first-line ART services in India from 2007-2008 to 2015-2016
Annual building coss estimation	Year
	2008-2009	2009-2010	2010-2011	2011-2012	2012-2013
Ttotal area of the facility (sq. ft.) Mean (Range between ART facilities)	3,721 (1,183-8,500)	3,217 (1,183-8,500)	3,726 (1,200-8,500)	2,930 (750-8,500)	2,930 (750-8,500)
Average cost per sq. ft. at market value (INR) Mean (Range between ART facilities)	30.3 (27.7-33.3)	32.4 (31.3-35.7)	34.6 (32.3-37.0)	36.7 (35.7-41.7)	40.9 (38.7-55.7)
Total building cost (INR)	490867	562117	817692	1.11042e+06	1.333e+06
Annual waste disposal cost estimation	Year
	2008-2009	2009-2010	2010-2011	2011-2012	2012-2013
Sharps quantity in kilogram Mean (Range between ART facilities)	676 (624-702)	741 (624-780)	749 (312-936)	1,170 (624-2,106)	1,606 (936-2,184)
Sharps cost per kilogram (INR) Mean (Range between ART facilities)	5 (4-5)	6 (5-6)	6 (5-6)	6 (6-6)	7 (6-7)
Infectious waste quantity in kilogram* Mean (Range between ART facilities)	582 (421-702)	585 (468-780)	686 (624-936)	987 (624-2,334)	1,369 (624-2,184)
Infectious waste cost per kilogram (INR) Mean (Range between ART facilities)	5 (4-6)	6 (5-6)	5 (4-6)	6 (6-6)	7 (6-7)
General waste quantity in kilogram Mean (Range between ART facilities)	863 (624-1,123)	917 (624-1,248)	1,092 (624-1,560)	3,598 (624-22,774)	3,764 (780-22,852)
General waste cost per kilogram (INR) Mean (Range between ART facilities)	4 (3-6)	5 (4-6)	5 (4-6)	6 (4-6)	6 (5-7)
Total annual cost on waste disposal (INR)	37065.6	58032	93600	276346	421208
*Includes: cotton, bandages, plaster, disposable gloves, etc
Annual outine diagnostic test cost estimation	Year
	2008-2009	2009-2010	2010-2011	2011-2012	2012-2013
Laboratory test (INR)	1.63211e+07	2.41427e+07	2.55436e+07	2.94842e+07	3.10017e+07
Name of the routine diagnostic test	Average market cost for each routine test (INR)
HB	145
TLC
DLC
ESR
LFT with SGPT	380
FNAC	380
Xray chest	210
USG abd	593
Sputum fo r AFB	147
CSF Analysis	396
ABG	205
Sputum Analysis	500
CT Scan	2626
MRI	3420
Blood Urea and Serum Creatinine	124
Upper GI Endoscopy with biopsy	4500
Stool Exam	375
serum electro	350
CPK	350
LDH
Bronchoscopy	5000
